# Supplementary material for: Central nervous system gene expression changes in a transgenic mouse model for bovine spongiform encephalopathy
Source: Vet Res. 2011 Oct 28;42(1):109. doi: 10.1186/1297-9716-42-109 (PMC3225326; doi:10.1186/1297-9716-42-109)
Supplement: Additional file 1 — Selected probesets. List of differentially expressed probesets between the BSE inoculated mice group and control mice group for each timepoint (1, 60, 120 and 270 dpi) and their associated p-values adjusted by the Benjamini and Hochberg method. [file 1297-9716-42-109-S1.XLSX]

## Sheet: Selected probes
probeID	LLID	gene symbol	gene description	MDf41	MDf21	MDf32	MDf43	t.Diff.4.1	t.Diff.2.1	t.Diff.3.2	t.Diff.4.3	p.value.Diff.4.1	p.value.Diff.2.1	p.value.Diff.3.2	p.value.Diff.4.3	F	F.p.value
1442862_at	68339	0610010D24Rik	RIKEN cDNA 0610010D24 gene	-0.43706	-0.252701	-0.143462	-0.040896	-4.8	-0.8	-2.1	-1.5	<1,00E-04	0.4056	0.0384	0.148	9.4	0.0001
1423909_at	66058	0610011I04Rik	RIKEN cDNA 0610011I04 gene	0.333846	-0.253606	-0.172017	0.759469	5.6	0.4	-1.2	6.1	<1,00E-04	0.6657	0.2289	<1,00E-04	16.8	<1,00E-04
1441811_x_at	66058	0610011I04Rik	RIKEN cDNA 0610011I04 gene	0.17101	-0.236567	-0.105898	0.513474	3.8	0.2	-1	4.4	0.0005	0.8522	0.3417	0.0001	8.2	0.0002
1425603_at	66058	0610011I04Rik	RIKEN cDNA 0610011I04 gene	-0.175862	-0.795678	-0.111006	0.730823	3.8	0.1	0.3	3.2	0.0005	0.9409	0.7877	0.0024	6.7	0.0009
1459068_at	68539	1110006I15Rik	RIKEN cDNA 1110006I15 gene	-0.501142	-0.203845	0.128918	-0.426214	-1.7	2.1	0.3	-4	0.1024	0.0404	0.738	0.0002	7.4	0.0005
1445710_x_at	278672	1110051B16Rik	RIKEN cDNA 1110051B16 gene	-0.0435721	0.386671	-0.347642	-0.0826019	-2	1.3	-3.9	0.9	0.0471	0.2156	0.0003	0.3765	6.6	0.001
1460466_at	73385	1700047I17Rik	RIKEN cDNA 1700047I17 gene	0.545553	-0.585627	0.544508	0.586672	1.2	-3.8	3.7	1.1	0.2327	0.0005	0.0007	0.2921	9.3	0.0001
1457421_at	78500	1700063D05Rik	RIKEN cDNA 1700063D05 gene	-2.57804e-05	0.155993	-0.0305724	-0.125446	-5.2	-1.1	0.5	-4.3	<1,00E-04	0.2784	0.6268	0.0001	11	<1,00E-04
1418004_a_at	65963	1810009M01Rik	RIKEN cDNA 1810009M01 gene	-0.0503252	-0.564982	-0.0995434	0.6142	4.4	0	-1.5	5.8	0.0001	0.9851	0.1369	<1,00E-04	13.2	<1,00E-04
1428083_at	66961	2310043N10Rik	RIKEN cDNA 2310043N10 gene	-1.0544	-0.605107	0.864608	-1.3139	-3.3	2.2	-2.9	-2.3	0.0019	0.0339	0.0061	0.0274	10.3	<1,00E-04
1437291_at	108899	2700081O15Rik	RIKEN cDNA 2700081O15 gene	-0.672495	0.132845	-0.0641468	-0.741193	-4.8	1.3	-1.2	-4.5	<1,00E-04	0.2156	0.2428	0.0001	14.3	<1,00E-04
1445334_at	59032	4930511A21Rik	RIKEN cDNA 4930511A21 gene	0.303011	-0.533054	0.4149	0.421164	1.3	-3.1	2.9	1.3	0.199	0.0034	0.0066	0.1927	6.9	0.0007
1453144_at	236604	4933439C20Rik	RIKEN cDNA 4933439C20 gene	-3.7546	-2.71341	1.79576	-2.83694	-2.8	1.7	-1	-3.2	0.0075	0.1018	0.3011	0.0025	7.4	0.0005
1453145_at	236604	4933439C20Rik	RIKEN cDNA 4933439C20 gene	-4.52583	-2.87664	1.86277	-3.51196	-3.1	1.8	-1.6	-3.1	0.0032	0.0783	0.1251	0.0033	8.6	0.0002
1429452_x_at	236604	4933439C20Rik	RIKEN cDNA 4933439C20 gene	-2.90927	-2.08343	1.14708	-1.97291	-2.6	2.1	-1.6	-2.8	0.0143	0.0437	0.1071	0.0086	7.4	0.0005
1452754_at	76737	5730592L21Rik	RIKEN cDNA 5730592L21 gene	0.384117	-0.132403	0.218281	0.298239	4.6	2.2	2.2	-0.1	<1,00E-04	0.0329	0.0358	0.9213	9.3	0.0001
1443858_at	319236	9230105E10Rik	RIKEN cDNA 9230105E10 gene	0.174943	-0.490142	0.16838	0.496705	2.8	-1.6	1.5	2.7	0.0074	0.1217	0.1519	0.0098	6.8	0.0008
1447971_at	320855	A230061C15Rik	RIKEN cDNA A230061C15 gene	-0.342957	-0.58686	0.256051	-0.012148	-4.4	-3.3	0.3	-1.1	0.0001	0.002	0.7973	0.2619	7	0.0007
1434719_at	232345	A2m	alpha-2-macroglobulin	0.435281	-0.945025	0.513418	0.866888	4.5	0.2	0.7	3.4	0.0001	0.8227	0.5183	0.0017	8.9	0.0001
1438531_at	320862	A730054J21Rik	RIKEN cDNA A730054J21 gene	0.619239	0.0629578	0.190382	0.365899	3.9	2.2	2.2	-0.7	0.0003	0.0357	0.0346	0.4882	7.9	0.0003
1444890_at	26936	AA536749	expressed sequence AA536749	-0.643957	0.102151	-0.00424902	-0.741859	-2.2	2.4	-1.5	-3	0.0301	0.0188	0.1377	0.005	7.7	0.0003
1443870_at	239273	Abcc4	ATP-binding cassette, sub-family C (CFTR/MRP), member 4	0.706394	0.212644	0.298813	0.194937	4.8	2.5	0.4	1.5	<1,00E-04	0.0148	0.6584	0.139	7.7	0.0004
1455965_at	240913	Adamts4	a disintegrin-like and metallopeptidase (reprolysin type) with thrombospondin type 1 motif, 4	-0.115494	0.361302	-0.255292	-0.221503	0.5	4.3	-2.1	-1.5	0.6014	0.0001	0.0378	0.1358	7.5	0.0004
1442026_at	102538	AI467657	expressed sequence AI467657	0.00306469	0.724869	0.225433	-0.947237	4.2	4.3	2.2	-2.6	0.0002	0.0001	0.0321	0.0138	14.6	<1,00E-04
1442025_a_at	102538	AI467657	expressed sequence AI467657	0.421815	0.415266	0.629559	-0.623009	5.2	4.3	1.8	-1.2	<1,00E-04	0.0001	0.0858	0.2433	14.4	<1,00E-04
1419874_x_at	102538	AI467657	expressed sequence AI467657	0.362611	0.369651	0.305659	-0.312699	4.7	4.1	1.2	-0.9	<1,00E-04	0.0002	0.2291	0.3822	11.7	<1,00E-04
1418687_at	11838	Arc	activity regulated cytoskeletal-associated protein	-0.541776	-0.316081	0.544324	-0.770018	-6	-4.3	1.3	-2.7	<1,00E-04	0.0001	0.2125	0.0093	12.9	<1,00E-04
1447851_x_at	11982	Atp10a	ATPase, class V, type 10A	0.754873	0.184448	0.239946	0.330479	5.6	2.9	-0.6	3.1	<1,00E-04	0.0062	0.5303	0.0034	10.7	<1,00E-04
1447272_s_at	11982	Atp10a	ATPase, class V, type 10A	0.520784	-0.0476922	0.505165	0.0633111	3.5	1.3	2.5	-0.5	0.0011	0.2088	0.0181	0.6207	6.5	0.0011
1423256_a_at	66290	Atp6v1g1	ATPase, H+ transporting, V1 subunit G isoform 1	0.455854	-0.1698	0.147269	0.478385	2.1	-2.8	3.7	0.8	0.0455	0.008	0.0006	0.415	8.7	0.0002
1442951_at	72174	Atxn7l4	ataxin 7-like 4	0.0226093	-0.0472095	-0.196041	0.26586	1.7	4.4	-1.8	-0.9	0.0984	0.0001	0.0725	0.3933	6.8	0.0008
1433935_at	101757	AU020206	expressed sequence AU020206	0.308085	-0.810776	0.0617566	1.0571	3.7	-0.4	0.3	3.7	0.0006	0.6669	0.7744	0.0007	7.7	0.0003
1456356_at	320879	B230217O12Rik	RIKEN cDNA B230217O12 gene	-0.14936	-0.074294	0.0635741	-0.13864	-2.9	-2.9	-1.5	1.7	0.0064	0.0061	0.1357	0.0914	6.8	0.0008
1451539_at	66898	Baiap2l1	BAI1-associated protein 2-like 1	-0.271973	0.50775	-0.527306	-0.252418	-2.3	3.3	-2.4	-2.8	0.0287	0.0022	0.0195	0.007	10.4	<1,00E-04
1424951_at	66898	Baiap2l1	BAI1-associated protein 2-like 1	-0.119629	0.532501	-0.652826	0.000696522	-1.6	3.9	-2.7	-2.6	0.1225	0.0004	0.0111	0.0142	10.6	<1,00E-04
1419004_s_at	12044	Bcl2a1a	B-cell leukemia/lymphoma 2 related protein A1a	-0.361639	-0.971048	-0.00461809	0.614027	3.7	-0.3	0.3	3.5	0.0007	0.7901	0.7918	0.0012	7.2	0.0006
1448272_at	12227	Btg2	B-cell translocation gene 2, anti-proliferative	0.0499551	-0.19639	0.15	0.0963447	-5	-2.5	0.2	-2.6	<1,00E-04	0.0187	0.8209	0.0139	8.5	0.0002
1417381_at	12259	C1qa	complement component 1, q subcomponent, alpha polypeptide	0.749702	-0.546143	0.00251603	1.29333	6.4	-0.3	-0.3	6.6	<1,00E-04	0.7975	0.8007	<1,00E-04	22.3	<1,00E-04
1437726_x_at	12260	C1qb	complement component 1, q subcomponent, beta polypeptide	0.736495	-0.984453	-0.0114927	1.73244	5.1	-1.1	0.6	5.3	<1,00E-04	0.2703	0.5357	<1,00E-04	16.4	<1,00E-04
1417063_at	12260	C1qb	complement component 1, q subcomponent, beta polypeptide	0.556977	-0.926603	0.00104023	1.48254	7.2	-1.2	-0.2	8.2	<1,00E-04	0.2311	0.8397	<1,00E-04	33.3	<1,00E-04
1434366_x_at	12260	C1qb	complement component 1, q subcomponent, beta polypeptide	0.741803	-0.759156	0.00672033	1.49424	6.8	-0.4	0.2	6.6	<1,00E-04	0.7186	0.8671	<1,00E-04	24.7	<1,00E-04
1449401_at	12262	C1qg	complement component 1, q subcomponent, gamma polypeptide	0.538359	-0.691678	0.0116286	1.21841	7.3	-1.9	-0.1	8.8	<1,00E-04	0.0616	0.9592	<1,00E-04	38.3	<1,00E-04
1423954_at	12266	C3	complement component 3	-0.0848327	-1.58654	-0.0242923	1.526	4.4	1	-0.8	4	0.0001	0.3452	0.4469	0.0003	8.3	0.0002
1419483_at	12267	C3ar1	complement component 3a receptor 1	-0.0241936	-1.18019	-0.106385	1.26238	6.7	2.7	-0.8	4.5	<1,00E-04	0.009	0.4167	0.0001	15.8	<1,00E-04
1442082_at	12267	C3ar1	complement component 3a receptor 1	-0.0696337	-1.206	0.172031	0.964337	6.2	1.3	0.5	4.1	<1,00E-04	0.192	0.6412	0.0002	14.4	<1,00E-04
1418021_at	12268	C4	complement component 4 (within H-2S)	1.42412	-0.110989	0.0682298	1.46687	8.3	1.6	-2.1	8.4	<1,00E-04	0.122	0.0458	<1,00E-04	32.9	<1,00E-04
1449491_at	105844	Card10	caspase recruitment domain family, member 10	-0.4178	0.179186	-0.0652305	-0.531755	-4	1.6	-2.5	-2.8	0.0003	0.1124	0.0187	0.0071	11.2	<1,00E-04
1420039_s_at	52609	Cbx7	chromobox homolog 7	0.802986	0.491784	0.221557	0.0896452	4	-0.3	1.5	2.5	0.0003	0.7314	0.1377	0.016	7.7	0.0004
1417268_at	12475	Cd14	CD14 antigen	-0.296442	-1.28754	0.0250712	0.966027	6.3	0.7	-0.1	5.3	<1,00E-04	0.4984	0.9497	<1,00E-04	17.4	<1,00E-04
1423760_at	12505	Cd44	CD44 antigen	0.199403	-1.30577	-0.19227	1.69744	6.7	0.6	-1.5	7.3	<1,00E-04	0.5329	0.1377	<1,00E-04	23.7	<1,00E-04
1434376_at	12505	Cd44	CD44 antigen	-0.00403976	-1.31378	-0.00990754	1.31965	5.1	0	0	4.8	<1,00E-04	0.9925	0.9884	<1,00E-04	12.9	<1,00E-04
1452483_a_at	12505	Cd44	CD44 antigen	-0.159548	-1.01051	-0.129754	0.980713	4.4	0.4	-0.6	4.4	0.0001	0.694	0.5551	0.0001	9.5	0.0001
1427301_at	12506	Cd48	CD48 antigen	-0.0840192	-1.25249	0.13068	1.03779	5.1	0.5	0	4.3	<1,00E-04	0.6221	0.9905	0.0001	11.3	<1,00E-04
1460218_at	23833	Cd52	CD52 antigen	-0.326617	-1.99924	-0.0886053	1.76123	4.7	-1.4	-0.2	6	<1,00E-04	0.1742	0.8619	<1,00E-04	17	<1,00E-04
1448617_at	12508	Cd53	CD53 antigen	-0.530129	-1.52757	0.00374216	0.993703	3.8	-0.9	0.3	4.2	0.0005	0.3844	0.8007	0.0001	9.6	0.0001
1449164_at	12514	Cd68	CD68 antigen	0.16438	-1.05573	-0.134678	1.35478	7.1	1.5	-1.2	6.4	<1,00E-04	0.134	0.2279	<1,00E-04	21.6	<1,00E-04
1416066_at	12527	Cd9	CD9 antigen	0.395817	-0.542423	-0.284354	1.22259	4	-0.9	-1.3	6	0.0003	0.3797	0.2092	<1,00E-04	13.9	<1,00E-04
1430811_a_at	66977	Cdca1	cell division cycle associated 1	0.120178	0.581167	-0.0809648	-0.380025	0.1	4.9	-2.1	-2.5	0.8864	<1,00E-04	0.0391	0.0176	10.9	<1,00E-04
1420699_at	56644	Clec7a	C-type lectin domain family 7, member a	1.36515	-1.00051	0.00179118	2.36387	7.2	0.1	-0.6	7.4	<1,00E-04	0.928	0.531	<1,00E-04	27	<1,00E-04
1455570_x_at	71994	Cnn3	calponin 3, acidic	0.398351	-0.414596	-0.00356289	0.81651	3.9	-0.1	0.4	3.4	0.0004	0.9056	0.6988	0.0017	7.3	0.0005
1436759_x_at	71994	Cnn3	calponin 3, acidic	0.454645	-0.500204	0.192373	0.762475	3.4	-0.8	1.3	2.6	0.0016	0.4368	0.1875	0.0135	6.6	0.001
1421000_at	53621	Cnot4	CCR4-NOT transcription complex, subunit 4	-0.370734	0.181899	-0.369904	-0.182729	-2.6	3.7	-3.9	-2	0.013	0.0006	0.0003	0.0482	13.6	<1,00E-04
1420999_at	53621	Cnot4	CCR4-NOT transcription complex, subunit 4	-0.261014	0.0477522	-0.120363	-0.188403	-1.9	2.8	-2.9	-1.5	0.0657	0.0081	0.0059	0.1365	7.5	0.0004
1421694_a_at	13003	Cspg2	chondroitin sulfate proteoglycan 2	0.364969	-0.469711	-0.132632	0.967312	3.7	-0.7	1.1	3	0.0007	0.5007	0.2616	0.0052	7.4	0.0004
1419202_at	13011	Cst7	cystatin F (leukocystatin)	1.58729	0.0472333	-0.244575	1.78463	7.6	0.5	-0.6	7.3	<1,00E-04	0.592	0.5261	<1,00E-04	27.9	<1,00E-04
1416382_at	13032	Ctsc	cathepsin C	-0.986627	-2.24268	0.217424	1.03862	4.1	-1	1.5	3.3	0.0002	0.3013	0.1294	0.0018	10.2	<1,00E-04
1418365_at	13036	Ctsh	cathepsin H	-0.0972006	-0.635908	0.101732	0.436975	3.4	-0.5	0.3	3.4	0.0017	0.6044	0.7407	0.0018	6.6	0.001
1443814_x_at	13036	Ctsh	cathepsin H	-0.138888	-1.00998	0.242476	0.628618	3	-1.2	0.8	3.2	0.0045	0.2238	0.4202	0.0025	6.9	0.0008
1448591_at	13040	Ctss	cathepsin S	0.28193	-0.752823	0.00926201	1.02549	4	-0.5	0.7	3.5	0.0003	0.6281	0.4982	0.0011	8.4	0.0002
1417868_a_at	64138	Ctsz	cathepsin Z	0.486449	-0.543407	0.124573	0.905282	5.1	-0.9	1.7	3.8	<1,00E-04	0.3926	0.0911	0.0004	13.8	<1,00E-04
1417870_x_at	64138	Ctsz	cathepsin Z	0.482335	-0.46166	0.0409487	0.903046	4.8	-0.4	1.1	3.8	<1,00E-04	0.715	0.2924	0.0004	11.6	<1,00E-04
1417869_s_at	64138	Ctsz	cathepsin Z	0.604813	-0.402161	0.0453503	0.961623	4.3	-0.6	1.7	2.9	0.0001	0.5716	0.0941	0.0068	9.5	0.0001
1418930_at	15945	Cxcl10	chemokine (C-X-C motif) ligand 10	-0.676985	-1.30938	-0.156084	0.788483	4.5	2.2	-0.2	2.3	0.0001	0.0335	0.8139	0.0263	6.7	0.0009
1448859_at	55985	Cxcl13	chemokine (C-X-C motif) ligand 13	1.95809	-0.556464	-0.0352907	2.54984	7.7	-1.5	-0.4	9.2	<1,00E-04	0.154	0.6597	<1,00E-04	40.1	<1,00E-04
1417851_at	55985	Cxcl13	chemokine (C-X-C motif) ligand 13	3.92803	-2.01315	0.0918126	5.84938	7	-1.5	0.2	7.9	<1,00E-04	0.1328	0.8625	<1,00E-04	32.5	<1,00E-04
1449195_s_at	66102	Cxcl16	chemokine (C-X-C motif) ligand 16	0.0545315	-0.426293	-0.0729354	0.55376	2.8	-1.2	-0.6	4.5	0.0077	0.22	0.5375	0.0001	8.5	0.0002
1454268_a_at	13057	Cyba	cytochrome b-245, alpha polypeptide	-0.2254	-1.00542	0.138857	0.641164	4	0	0.3	3.5	0.0003	0.9898	0.7981	0.0012	7.6	0.0004
1436778_at	13058	Cybb	cytochrome b-245, beta polypeptide	0.14198	-1.48317	-0.192013	1.81716	5	0.8	-2.2	6.2	<1,00E-04	0.4288	0.0314	<1,00E-04	15.1	<1,00E-04
1449372_at	19107	Dnajc3	DnaJ (Hsp40) homolog, subfamily C, member 3	-0.128543	-0.555699	-0.0258468	0.453003	3.7	0.9	2.5	-0.1	0.0006	0.3553	0.0151	0.9417	6.8	0.0008
1448830_at	19252	Dusp1	dual specificity phosphatase 1	0.0712579	-0.475074	0.336741	0.209591	-5.3	-3.7	0.5	-1.8	<1,00E-04	0.0006	0.6076	0.0743	9.9	0.0001
1437667_a_at	319905	E030004N02Rik	RIKEN cDNA E030004N02 gene	0.213347	0.0629153	-0.0171349	0.167567	3.2	2.4	2	-1.4	0.0024	0.0221	0.0496	0.1671	6.9	0.0007
1424065_at	192193	Edem1	ER degradation enhancer, mannosidase alpha-like 1	-0.194189	-0.905383	0.203244	0.507949	3.2	-1	1.6	2.3	0.0026	0.3435	0.1096	0.0281	6.4	0.0012
1438658_a_at	13610	Edg3	endothelial differentiation, sphingolipid G-protein-coupled receptor, 3	0.159264	-0.733985	-0.0766426	0.969892	3.7	-0.4	0.1	3.8	0.0006	0.7269	0.9457	0.0005	7.8	0.0003
1427682_a_at	13654	Egr2	early growth response 2	-0.340366	-0.497172	0.016144	0.140663	-5.1	-3.8	0.5	-1.6	<1,00E-04	0.0004	0.6029	0.1244	9.5	0.0001
1427683_at	13654	Egr2	early growth response 2	-0.191508	-0.34595	-0.0926712	0.247114	-5.2	-4	0.3	-1.3	<1,00E-04	0.0003	0.751	0.2137	10	<1,00E-04
1416012_at	13660	Ehd1	EH-domain containing 1	-0.720871	-0.0765864	0.314242	-0.958526	-3.6	1.6	-1.3	-3.5	0.0009	0.1228	0.1854	0.001	9.7	0.0001
1440444_at	76267	Fads1	fatty acid desaturase 1	-0.515198	-0.379591	-0.0310796	-0.104528	-3.4	1.4	-0.9	-3.7	0.0016	0.1809	0.3946	0.0007	8.7	0.0001
1416164_at	23876	Fbln5	fibulin 5	0.648512	0.137061	0.452144	0.0593069	5.3	2.1	0	2.9	<1,00E-04	0.0423	0.9948	0.0062	9.4	0.0001
1443698_at	327959	Fbxo39	F-box protein 39	0.292933	-0.0256534	-0.089241	0.407827	3.8	-0.8	0.9	3.4	0.0005	0.4059	0.3597	0.0014	8.4	0.0002
1418340_at	14127	Fcer1g	Fc receptor, IgE, high affinity I, gamma polypeptide	-0.304381	-1.18541	-0.000348265	0.881377	4.3	0.4	0.3	3.4	0.0001	0.7179	0.7868	0.0016	7.9	0.0003
1435477_s_at	14130	Fcgr2b	Fc receptor, IgG, low affinity IIb	-0.881779	-1.88659	0.050175	0.954639	3.9	0.7	-1.1	4.1	0.0004	0.4995	0.2948	0.0002	7.5	0.0004
1448620_at	14131	Fcgr3	Fc receptor, IgG, low affinity III	-0.104035	-1.06387	0.0631171	0.896722	4.1	0.1	0.2	3.6	0.0002	0.9508	0.848	0.0008	8	0.0003
1416125_at	14229	Fkbp5	FK506 binding protein 5	0.206164	0.132735	0.482763	-0.409334	4.4	2.8	1.3	0	0.0001	0.0072	0.1977	0.9667	8	0.0003
1423100_at	14281	Fos	FBJ osteosarcoma oncogene	-0.107025	-0.552848	-0.106563	0.552387	-5.2	-3.5	-0.2	-1.2	<1,00E-04	0.001	0.8474	0.2393	9.7	0.0001
1429236_at	78754	Galntl2	UDP-N-acetyl-alpha-D-galactosamine:polypeptide N-acetylgalactosaminyltransferase-like 2	0.41509	-0.0162438	0.333226	0.0981078	4.2	0.6	0.9	2.5	0.0002	0.5604	0.3957	0.0175	6.8	0.0008
1440142_s_at	14580	Gfap	glial fibrillary acidic protein	1.23631	-0.936335	-0.0554514	2.2281	8.7	0.9	-0.6	7.9	<1,00E-04	0.3596	0.5625	<1,00E-04	34.3	<1,00E-04
1426508_at	14580	Gfap	glial fibrillary acidic protein	0.091836	-0.80888	-0.276015	1.17673	8.3	1	-0.3	7.1	<1,00E-04	0.3172	0.7948	<1,00E-04	30.3	<1,00E-04
1426509_s_at	14580	Gfap	glial fibrillary acidic protein	0.248741	-0.902446	-0.3629	1.51409	8.6	1.1	-0.2	7.3	<1,00E-04	0.2713	0.8042	<1,00E-04	31.8	<1,00E-04
1441228_at	381823	Gm1075	gene model 1075, (NCBI)	-0.207097	-0.209008	-0.0219047	0.0238153	-5	-3.2	-1.5	0	<1,00E-04	0.0028	0.1358	0.9828	10.6	<1,00E-04
1419309_at	14726	Gp38	glycoprotein 38	-0.194699	-0.597826	-0.18806	0.591187	4.5	2.2	-0.6	2.7	0.0001	0.0301	0.533	0.01	7	0.0007
1448303_at	93695	Gpnmb	glycoprotein (transmembrane) nmb	-0.0373408	-0.586691	-0.0595112	0.608862	4.4	2	-0.3	2.5	0.0001	0.0569	0.7977	0.016	6.7	0.0009
1422542_at	23890	Gpr34	G protein-coupled receptor 34	0.922334	-0.215386	0.0295395	1.10818	1.9	-2.2	0.5	3.4	0.0625	0.0372	0.6111	0.0015	6.7	0.0009
1456567_x_at	14824	Grn	granulin	0.0472113	-0.512312	0.0484776	0.511046	4.1	0.7	-0.4	3.5	0.0002	0.4598	0.7079	0.0012	7	0.0007
1448124_at	110006	Gusb	glucuronidase, beta	0.0958121	-0.690828	0.0839123	0.702728	4	0.2	0.3	3.3	0.0002	0.8556	0.7521	0.0021	7.3	0.0005
1460180_at	15212	Hexb	hexosaminidase B	0.492247	-0.326065	-0.118042	0.936355	3.5	-1.2	-0.3	4.7	0.0013	0.2558	0.7695	<1,00E-04	10.1	<1,00E-04
1437874_s_at	15212	Hexb	hexosaminidase B	0.536571	-0.371384	-0.131586	1.03954	3.5	-1.2	0.6	3.9	0.0011	0.2333	0.5258	0.0004	8.9	0.0001
1419905_s_at	15446	Hpgd	hydroxyprostaglandin dehydrogenase 15 (NAD)	1.01203	-0.0440575	-0.252113	1.3082	6.6	1	-0.2	5.5	<1,00E-04	0.3106	0.8071	<1,00E-04	18.2	<1,00E-04
1436332_at	243912	Hspb6	heat shock protein, alpha-crystallin-related, B6	0.153902	-0.65254	-0.102786	0.909228	5.2	0.4	0.5	4	<1,00E-04	0.6965	0.6147	0.0003	11.7	<1,00E-04
1416714_at	15900	Icsbp1	interferon consensus sequence binding protein 1	0.173182	-0.551726	-0.0599386	0.784846	4.9	0.8	-0.7	4.6	<1,00E-04	0.4331	0.4859	<1,00E-04	10.9	<1,00E-04
1448452_at	15900	Icsbp1	interferon consensus sequence binding protein 1	0.475136	-0.443152	-0.117862	1.03615	5.5	0.9	-0.2	4.6	<1,00E-04	0.3979	0.8107	<1,00E-04	12.6	<1,00E-04
1426278_at	76933	Ifi27	interferon, alpha-inducible protein 27	-1.51516	-2.28656	-0.148292	0.919688	3.6	0	-0.4	3.9	0.0008	0.9897	0.6807	0.0004	7.1	0.0006
1423555_a_at	99899	Ifi44	interferon-induced protein 44	-1.11787	-1.91312	-0.108222	0.903475	3.9	0.8	-0.5	3.4	0.0003	0.4161	0.6036	0.0014	6.5	0.0011
1449025_at	15959	Ifit3	interferon-induced protein with tetratricopeptide repeats 3	0.0591113	-0.843096	-0.158753	1.06096	4.2	0.5	-0.1	3.5	0.0001	0.5912	0.9601	0.0011	7.6	0.0004
1419128_at	16411	Itgax	integrin alpha X	0.895934	0.158609	-0.0366526	0.773978	6	1	-1.5	6.3	<1,00E-04	0.3099	0.1405	<1,00E-04	17.9	<1,00E-04
1450678_at	16414	Itgb2	integrin beta 2	-0.426606	-1.26167	0.0114917	0.823573	3.9	0.1	-0.7	4.4	0.0003	0.9322	0.4954	0.0001	8.6	0.0002
1456195_x_at	16419	Itgb5	integrin beta 5	0.783764	-0.0103441	0.0953389	0.698769	4.6	0.7	1.5	2.1	<1,00E-04	0.5049	0.1417	0.0378	8.4	0.0002
1415899_at	16477	Junb	Jun-B oncogene	-0.138412	-0.512294	-0.128221	0.502103	-5.3	-5.2	1.2	-1.1	<1,00E-04	<1,00E-04	0.2326	0.2946	12.4	<1,00E-04
1448890_at	16598	Klf2	Kruppel-like factor 2 (lung)	-0.40236	-0.219034	0.23352	-0.416847	-5.1	-2.7	-0.3	-1.9	<1,00E-04	0.0101	0.7746	0.0668	8.9	0.0001
1417394_at	16600	Klf4	Kruppel-like factor 4 (gut)	-0.179599	-0.542695	0.307359	0.0557372	-5.6	-2.9	-0.2	-2.3	<1,00E-04	0.0067	0.8436	0.0288	10.5	<1,00E-04
1439479_at	226413	Lct	lactase	0.690666	0.427145	-0.0796469	0.343168	4.2	-0.4	1.9	2.3	0.0002	0.7116	0.0612	0.0266	8.5	0.0002
1419573_a_at	16852	Lgals1	lectin, galactose binding, soluble 1	-0.0407959	-0.731578	-0.000552053	0.691334	5.2	1.2	0	3.8	<1,00E-04	0.2455	0.9667	0.0005	10.3	<1,00E-04
1455439_a_at	16852	Lgals1	lectin, galactose binding, soluble 1	-0.0355121	-0.690862	-0.00373098	0.659081	5.3	1.7	0.4	2.8	<1,00E-04	0.0942	0.6586	0.007	9.7	0.0001
1426808_at	16854	Lgals3	lectin, galactose binding, soluble 3	-0.896113	-2.79669	0.0984791	1.8021	7.1	2.9	-1.4	5.3	<1,00E-04	0.0058	0.1651	<1,00E-04	18.7	<1,00E-04
1448380_at	19039	Lgals3bp	lectin, galactoside-binding, soluble, 3 binding protein	-0.402037	-0.793356	0.0476086	0.343711	4.8	0.8	-1.2	5	<1,00E-04	0.4441	0.2317	<1,00E-04	11.4	<1,00E-04
1420394_s_at	14728	Lilrb4	leukocyte immunoglobulin-like receptor, subfamily B, member 4	-1.54874	-2.5308	0.0707958	0.91126	4.5	1.3	0.7	2.2	0.0001	0.192	0.4782	0.0321	7.2	0.0005
1436200_at	74365	Lonrf3	LON peptidase N-terminal domain and ring finger 3	0.631641	0.29647	0.265604	0.0695666	4.7	3.8	0.8	-0.2	<1,00E-04	0.0005	0.423	0.8608	9.7	0.0001
1416121_at	16948	Lox	lysyl oxidase	0.208522	-0.555302	0.128168	0.635656	4	0.7	-1.3	4.5	0.0002	0.4896	0.1861	0.0001	8.7	0.0001
1441502_at	238205	Lrfn5	leucine rich repeat and fibronectin type III domain containing 5	-0.646874	0.174094	-0.612911	-0.208057	0.2	4.2	-2.6	-1.3	0.8307	0.0002	0.0144	0.2127	7.4	0.0005
1422903_at	17084	Ly86	lymphocyte antigen 86	-0.404708	-1.56766	-0.199693	1.36265	4.4	-1.3	-0.4	6	0.0001	0.185	0.6606	<1,00E-04	15.9	<1,00E-04
1458147_at	320772	Mamdc1	MAM domain containing 1	-0.578439	0.47048	-1.07791	0.0289898	-1.2	3	-3.1	-0.9	0.2473	0.0041	0.0039	0.3563	6.6	0.001
1434833_at	26412	Map4k2	mitogen activated protein kinase kinase kinase kinase 2	-0.923125	-0.249448	0.572465	-1.24614	-3.9	1.2	-1.5	-3.3	0.0003	0.2473	0.1477	0.0018	9.8	0.0001
1435367_at	225724	Mapk4	mitogen-activated protein kinase 4	0.430075	0.326351	0.28173	-0.178006	3.3	0.6	4.7	-2.3	0.0019	0.5754	<1,00E-04	0.0251	12.1	<1,00E-04
1418595_at	57435	MGI:1929709	plasma membrane associated protein, S3-12	0.888084	0.289143	0.713336	-0.114396	5.9	2.8	1.2	1.6	<1,00E-04	0.0071	0.2489	0.1231	12.3	<1,00E-04
1427076_at	17476	Mpeg1	macrophage expressed gene 1	0.260714	-1.09661	-0.0304391	1.38776	4.9	1.3	-0.8	4.2	<1,00E-04	0.1904	0.4254	0.0002	9.7	0.0001
1422557_s_at	17748	Mt1	metallothionein 1	0.183535	-0.357637	0.238631	0.302541	6.4	1	1.6	3.4	<1,00E-04	0.3099	0.1207	0.0015	16	<1,00E-04
1428942_at	17750	Mt2	metallothionein 2	0.551648	0.00351853	0.24702	0.30111	7.5	2.8	2	2.3	<1,00E-04	0.0085	0.0579	0.0259	20	<1,00E-04
1429525_s_at	17916	Myo1f	myosin IF	-0.202783	-0.671243	0.022926	0.445533	1.1	-2.2	-0.6	3.9	0.2593	0.0305	0.5663	0.0004	6.9	0.0007
1429524_at	17916	Myo1f	myosin IF	-0.00262457	-0.722092	-0.0385765	0.758044	4.3	1.6	-0.6	3.1	0.0001	0.1134	0.545	0.0038	6.6	0.0009
1460159_at	320713	Mysm1	myb-like, SWIRM and MPN domains 1	-1.51456	-0.168635	-0.831593	-0.514335	-4.5	1.4	-2.9	-2.7	0.0001	0.1633	0.0064	0.0106	12.9	<1,00E-04
1456111_at		NA	NA	-0.00883664	-0.0920275	0.02368	0.0595109	-6.5	-1.5	-0.4	-4.2	<1,00E-04	0.1376	0.6727	0.0001	15.7	<1,00E-04
1458585_at		NA	NA	1.41694	-0.0603924	0.262486	1.21485	2.8	-2.2	1.9	2.9	0.0078	0.0317	0.0674	0.0062	8.6	0.0002
1447060_at		NA	NA	-0.100076	0.409968	-0.267712	-0.242332	-0.7	3.5	-1.8	-2.2	0.4983	0.001	0.0735	0.0313	7.1	0.0006
1442837_at		NA	NA	-2.29028	-0.672055	-0.704964	-0.913263	-2.5	3	-3.1	-2.1	0.0181	0.0044	0.0033	0.0463	10.1	<1,00E-04
1441480_at		NA	NA	0.015093	-0.367469	0.29404	0.0885225	2.4	-2.4	3.2	1.3	0.0218	0.0231	0.0029	0.2051	7.9	0.0003
1457259_at		NA	NA	-0.158824	0.297591	-0.203401	-0.253014	-0.6	3.6	-2.7	-1.3	0.5554	0.0009	0.0094	0.2113	6.8	0.0008
1444444_at		NA	NA	-0.0407871	0.604258	-0.547818	-0.0972271	-1.1	3.2	-3	-1.1	0.2771	0.0026	0.0052	0.2636	6.8	0.0008
1443237_at		NA	NA	-0.981303	-0.12987	-0.638142	-0.213292	-2.5	1.7	-2.8	-1.1	0.0172	0.0898	0.0071	0.2722	6.4	0.0012
1458010_at		NA	NA	-1.70724	-0.198511	-1.41622	-0.0925146	-2.7	2.2	-4	-0.6	0.0089	0.0362	0.0003	0.561	9.4	0.0001
1439163_at		NA	NA	0.423521	0.248131	0.0490697	0.12632	4.5	2.5	2.2	-0.5	0.0001	0.0162	0.0351	0.6459	9.6	0.0001
1424893_at	83431	Ndel1	nuclear distribution gene E-like homolog 1 (A. nidulans)	0.941063	-0.677449	0.0135694	1.60494	2.7	-2.4	1.9	2.9	0.0103	0.0218	0.0655	0.0055	8.8	0.0001
1430442_at	70729	Nos1ap	nitric oxide synthase 1 (neuronal) adaptor protein	-0.10802	0.278802	-0.374863	-0.0119584	0.2	3.9	-1.3	-2.3	0.8662	0.0004	0.2007	0.0242	7.2	0.0006
1421567_at	27386	Npas3	neuronal PAS domain protein 3	0.306434	-0.0727912	-0.0418618	0.421087	1	-3.5	2.5	1.8	0.3056	0.0013	0.0173	0.0751	7.5	0.0004
1450287_at	27386	Npas3	neuronal PAS domain protein 3	0.428941	-0.346969	0.526916	0.248995	0.9	-3.9	3.7	0.9	0.3546	0.0004	0.0007	0.3747	9.1	0.0001
1416505_at	15370	Nr4a1	nuclear receptor subfamily 4, group A, member 1	-0.0489063	-0.226373	0.310326	-0.132859	-5.6	-4	0.2	-1.5	<1,00E-04	0.0003	0.8624	0.1447	11.2	<1,00E-04
1450750_a_at	18227	Nr4a2	nuclear receptor subfamily 4, group A, member 2	0.246317	0.352239	-0.261097	0.155175	-4.3	-1.7	0.4	-2.8	0.0001	0.0931	0.6698	0.0075	6.5	0.0011
1445847_at	18212	Ntrk2	neurotrophic tyrosine kinase, receptor, type 2	-0.316108	-0.241902	0.00622008	-0.0804259	-3.6	-0.7	-2.4	-0.2	0.0008	0.5001	0.0196	0.8091	6.4	0.0012
1418674_at	18414	Osmr	oncostatin M receptor	0.0590707	-1.02642	0.13541	0.950077	5.4	1.5	-0.5	4.2	<1,00E-04	0.1336	0.5895	0.0001	11.4	<1,00E-04
1447096_at	18514	Pbx1	pre B-cell leukemia transcription factor 1	0.147219	0.275555	-0.149558	0.0212228	0.8	5.4	-2.8	-1.7	0.4217	<1,00E-04	0.0086	0.0997	11.4	<1,00E-04
1417928_at	30794	Pdlim4	PDZ and LIM domain 4	0.179637	-0.197603	-0.0435563	0.420796	4.3	1.8	-1.4	3.7	0.0001	0.0782	0.1828	0.0007	7.4	0.0004
1452398_at	74055	Plce1	phospholipase C, epsilon 1	0.661184	-0.290807	0.315848	0.636143	6.7	2.6	0.4	3.3	<1,00E-04	0.0119	0.6726	0.002	15.3	<1,00E-04
1448961_at	18828	Plscr2	phospholipid scramblase 2	0.790834	-0.0424521	0.1199	0.713385	6	1.3	0.5	3.9	<1,00E-04	0.204	0.6219	0.0004	13.6	<1,00E-04
1429361_at	110312	Pmch	pro-melanin-concentrating hormone	-0.584404	0.79807	-0.330477	-1.052	-4.6	1.5	-2.3	-3.4	<1,00E-04	0.1496	0.0278	0.0015	13.3	<1,00E-04
1449635_at	28000	Prp19	PRP19/PSO4 homolog (S. cerevisiae)	-0.864819	0.0440705	-0.0590345	-0.849855	-5.3	2.6	-0.9	-6.6	<1,00E-04	0.0127	0.3827	<1,00E-04	24.7	<1,00E-04
1419839_x_at	28000	Prp19	PRP19/PSO4 homolog (S. cerevisiae)	-0.985738	0.040582	-0.0429129	-0.983407	-4.9	3	-0.8	-6.7	<1,00E-04	0.0049	0.4187	<1,00E-04	24.7	<1,00E-04
1442148_at	101739	Psip1	PC4 and SFRS1 interacting protein 1	0.732716	-0.089079	0.32783	0.493964	1.3	-3.3	3.2	1.2	0.1931	0.0019	0.0027	0.2353	7.8	0.0003
1443173_at	19242	Ptn	pleiotrophin	0.165778	0.0267561	-0.126302	0.265323	3.9	-0.1	-0.5	4.4	0.0003	0.8915	0.5976	0.0001	8.9	0.0001
1444492_at	19266	Ptprd	protein tyrosine phosphatase, receptor type, D	-0.985418	0.19827	-0.563336	-0.620352	-2.5	2.9	-3.1	-2	0.0149	0.0067	0.0034	0.054	9.8	0.0001
1440624_at	19266	Ptprd	protein tyrosine phosphatase, receptor type, D	-1.88971	-0.386209	-0.740332	-0.763167	-2.8	2.7	-3.2	-1.9	0.0083	0.0111	0.0028	0.0588	10	<1,00E-04
1441055_at	97198	R75368	expressed sequence R75368	-0.719313	0.65722	-0.653416	-0.723117	-2.2	2.2	-3.4	-0.7	0.0331	0.0307	0.0014	0.4792	7.4	0.0005
1456816_at	328365	Rai17	retinoic acid induced 17	0.407725	0.392147	0.0600667	-0.0444888	1.3	3.9	-0.6	-2	0.1933	0.0003	0.5252	0.0546	6.5	0.0011
1418535_at	19731	Rgl1	ral guanine nucleotide dissociation stimulator,-like 1	-0.489861	0.5627	-0.140864	-0.911697	-0.1	4.2	-0.6	-3.6	0.9094	0.0001	0.5503	0.0008	10.6	<1,00E-04
1420941_at	19737	Rgs5	regulator of G-protein signaling 5	0.196703	-0.389075	-0.187471	0.773249	1.9	-3.9	3.3	2.3	0.061	0.0003	0.0021	0.0268	12	<1,00E-04
1418892_at	80837	Rhoj	ras homolog gene family, member J	0.251365	-0.419985	0.0555879	0.615762	4.8	2.3	0.4	1.8	<1,00E-04	0.0245	0.6948	0.0845	7.6	0.0004
1454703_x_at	83673	Rnu22	RNA, U22 small nucleolar	-0.217029	-0.00630382	0.284942	-0.495667	-2.3	2	-0.5	-3.7	0.0257	0.0556	0.6398	0.0007	7.4	0.0005
1453752_at	319195	Rpl17	ribosomal protein L17	-0.570122	-0.514695	-1.05018	0.99475	-2.2	0.1	-4.1	2	0.0302	0.899	0.0002	0.0533	7.6	0.0004
1437222_x_at	382985	Rrm2b	ribonucleotide reductase M2 B (TP53 inducible)	0.462641	-0.949099	0.0573902	1.35435	2.8	-1.9	2.7	1.7	0.008	0.0699	0.0103	0.101	7.5	0.0004
1442365_at	20168	Rtn3	reticulon 3	-1.21269	-0.385697	0.117538	-0.944535	-4.3	3	-2.3	-4.6	0.0001	0.0047	0.0257	<1,00E-04	18.5	<1,00E-04
1424542_at	20198	S100a4	S100 calcium binding protein A4	-0.370741	-1.15991	-0.0571964	0.846366	4.6	-0.3	-0.4	5.1	<1,00E-04	0.7758	0.6888	<1,00E-04	12.4	<1,00E-04
1421375_a_at	20200	S100a6	S100 calcium binding protein A6 (calcyclin)	0.388127	-0.991458	0.0146829	1.3649	6.3	0	-0.3	6.2	<1,00E-04	0.9728	0.7621	<1,00E-04	20.1	<1,00E-04
1444845_at	76983	Scfd1	sec1 family domain containing 1	-0.0390453	0.202638	-0.431611	0.189927	-0.7	3.6	-3.2	-1	0.4641	0.0008	0.0028	0.3387	7.4	0.0004
1430648_at	72821	Scn2b	sodium channel, voltage-gated, type II, beta	0.196964	0.745891	-0.827342	0.278414	-5.1	1	-1	-4.8	<1,00E-04	0.3068	0.3473	<1,00E-04	15.2	<1,00E-04
1418206_at	64136	Sdf2l1	stromal cell-derived factor 2-like 1	-0.0148608	-0.707616	-0.0516163	0.744372	4.3	1.5	2.6	-0.1	0.0001	0.1453	0.0147	0.9396	8.5	0.0002
1457199_at	66052	Sdhc	succinate dehydrogenase complex, subunit C, integral membrane protein	-0.00291901	0.376626	-0.111548	-0.267997	0.6	4.7	-1.9	-2.2	0.5807	<1,00E-04	0.0712	0.0333	9.4	0.0001
1419100_at	20716	Serpina3n	serine (or cysteine) peptidase inhibitor, clade A, member 3N	0.447044	-0.737405	-0.234787	1.41924	4.2	0.1	-1.4	5.3	0.0001	0.8962	0.1665	<1,00E-04	11.2	<1,00E-04
1428114_at	108052	Slc14a1	solute carrier family 14 (urea transporter), member 1	0.359628	-0.186917	0.110599	0.435947	3.8	0	0.5	3.1	0.0005	0.9605	0.6061	0.0039	6.7	0.0009
1453885_at	76376	Slc24a2	solute carrier family 24 (sodium/potassium/calcium exchanger), member 2	-0.538066	0.0738766	-0.234508	-0.377434	-3.7	0.5	-1.3	-2.6	0.0007	0.6008	0.2005	0.0118	7	0.0007
1417150_at	15567	Slc6a4	solute carrier family 6 (neurotransmitter transporter, serotonin), member 4	-0.71306	0.241168	0.144829	-1.09906	-2.8	1.5	-2	-2.1	0.0082	0.1293	0.0545	0.0424	6.4	0.0012
1422485_at	17128	Smad4	MAD homolog 4 (Drosophila)	0.975424	0.485444	0.448528	0.0414521	2.9	0.4	3.9	-1.7	0.0055	0.7064	0.0003	0.1009	8.5	0.0002
1453077_a_at	77634	Snapc3	small nuclear RNA activating complex, polypeptide 3	0.624031	-0.228079	0.115444	0.736665	1.4	-3.2	3.2	1.2	0.168	0.0026	0.0026	0.251	7.7	0.0004
1428760_at	77634	Snapc3	small nuclear RNA activating complex, polypeptide 3	0.535803	-0.259918	0.318201	0.47752	1.1	-3.9	4.3	0.4	0.267	0.0004	0.0001	0.6666	10.2	<1,00E-04
1423070_at	244962	Snx14	sorting nexin 14	0.819175	0.2393	0.00245564	0.577419	5.3	-0.4	2.4	2.9	<1,00E-04	0.7076	0.0221	0.006	13.5	<1,00E-04
1451602_at	72183	Snx6	sorting nexin 6	0.406581	-0.687546	0.168235	0.925891	1.1	-3.5	2.4	2.1	0.2681	0.0011	0.0235	0.0441	7.8	0.0003
1447234_s_at	72183	Snx6	sorting nexin 6	0.419347	-0.395103	0.357059	0.457391	1.7	-2.9	3.3	1.1	0.089	0.0059	0.0022	0.2685	7.7	0.0004
1455899_x_at	12702	Socs3	suppressor of cytokine signaling 3	-0.65187	-2.00476	0.0287645	1.32412	4.1	0.5	0.2	3.1	0.0002	0.6342	0.8127	0.0031	7	0.0007
1416153_at	24067	Srp54	signal recognition particle 54	0.23108	-0.302408	0.304555	0.228933	1.4	-3.5	3.4	1.2	0.1717	0.0013	0.0015	0.239	8.6	0.0002
1425665_a_at	24067	Srp54	signal recognition particle 54	0.383484	-0.394188	0.331382	0.44629	1.2	-3.6	3.8	0.7	0.254	0.0009	0.0005	0.4642	8.7	0.0001
1422571_at	21826	Thbs2	thrombospondin 2	0.434793	-0.252936	0.117235	0.570494	3.4	-0.2	-1.1	4.6	0.0014	0.8259	0.2731	<1,00E-04	8.5	0.0002
1460227_at	21857	Timp1	tissue inhibitor of metalloproteinase 1	-2.52466	-3.07146	-0.0455617	0.592361	2.4	-1.2	-0.6	4.1	0.019	0.2476	0.5593	0.0002	6.9	0.0008
1426721_s_at	99929	Tiparp	TCDD-inducible poly(ADP-ribose) polymerase	-0.0440908	-0.131482	0.0123345	0.0750565	-5	-3.4	-0.3	-1	<1,00E-04	0.0016	0.7466	0.3245	9	0.0001
1422751_at	21885	Tle1	transducin-like enhancer of split 1, homolog of Drosophila E(spl)	-0.985085	-0.0934158	-0.602748	-0.288921	-1.6	2.7	-2.9	-1.1	0.1235	0.0107	0.0054	0.2921	6.4	0.0012
1430384_at	21888	Tle4	transducin-like enhancer of split 4, homolog of Drosophila E(spl)	0.641717	-0.0104963	0.109312	0.542901	4.4	-0.4	-0.8	5.4	0.0001	0.7161	0.4143	<1,00E-04	12.7	<1,00E-04
1419132_at	24088	Tlr2	toll-like receptor 2	0.538677	-0.394564	0.0208025	0.912438	5	1.1	-1.3	5	<1,00E-04	0.2715	0.2002	<1,00E-04	11.6	<1,00E-04
1435854_at	226115	Tmem10	transmembrane protein 10	-0.625438	-0.132117	-0.363822	-0.129499	-4.4	-2.2	-2.5	0.6	0.0001	0.0329	0.0172	0.5446	9.5	0.0001
1438855_x_at	21928	Tnfaip2	tumor necrosis factor, alpha-induced protein 2	-0.342188	-0.701283	0.0687088	0.290386	4.5	2.7	0	1.5	0.0001	0.0097	0.9872	0.1309	6.8	0.0008
1456014_s_at	107328	Tpt1h	tRNA splicing 2' phosphotransferase 1 homolog (S. cerevisiae)	-0.131826	-1.39165	0.174572	1.08525	2.6	-2.2	1	3.6	0.0146	0.0356	0.3451	0.0009	8.3	0.0002
1421792_s_at	83433	Trem2	triggering receptor expressed on myeloid cells 2	0.687488	0.00480506	-0.159814	0.842497	4.5	-0.2	-2.6	7.2	<1,00E-04	0.8433	0.0138	<1,00E-04	18.4	<1,00E-04
1427476_a_at	69807	Trim32	tripartite motif protein 32	-0.19994	0.51074	0.0847262	-0.795406	-1	2	1.5	-4.5	0.324	0.058	0.1296	0.0001	8	0.0003
1453386_at	69136	Tusc1	tumor suppressor candidate 1	0.205783	-0.122087	0.063676	0.264194	3.7	-0.9	1.5	2.8	0.0007	0.3817	0.1348	0.0088	7.8	0.0003
1450792_at	22177	Tyrobp	TYRO protein tyrosine kinase binding protein	0.404079	-0.848179	-0.162826	1.41508	6.4	0.2	-1.8	7.7	<1,00E-04	0.8815	0.0821	<1,00E-04	24.8	<1,00E-04
1418191_at	24110	Usp18	ubiquitin specific peptidase 18	-0.574939	-1.20533	-0.120383	0.750777	4	1	-1.4	4.3	0.0003	0.3269	0.1716	0.0001	7.9	0.0003
1438212_at	22349	Vil1	villin 1	-0.254182	-0.447064	-0.0405678	0.23345	1.5	-1.1	4.2	-1.9	0.1312	0.2911	0.0001	0.07	6.7	0.0009
1450641_at	22352	Vim	vimentin	0.154969	-0.790154	0.0760253	0.869097	5.6	1.7	-0.7	4.4	<1,00E-04	0.1052	0.4802	0.0001	11.9	<1,00E-04
1438118_x_at	22352	Vim	vimentin	0.286113	-0.954442	0.0312907	1.20926	5.4	0.9	-0.4	4.5	<1,00E-04	0.363	0.7203	0.0001	12.1	<1,00E-04
1456292_a_at	22352	Vim	vimentin	0.200352	-1.05169	0.0695959	1.18244	5.6	1	0	4.3	<1,00E-04	0.3097	0.9935	0.0001	12.6	<1,00E-04
1437615_s_at	107305	Vps37c	vacuolar protein sorting 37C (yeast)	-0.565533	-0.237809	0.13562	-0.463344	-2.7	1.5	1	-5.1	0.0106	0.134	0.3289	<1,00E-04	10.2	<1,00E-04
1451006_at	22436	Xdh	xanthine dehydrogenase	0.492555	0.0298807	0.335589	0.127086	4.9	0.5	2.1	2	<1,00E-04	0.6076	0.0449	0.0555	10	<1,00E-04
1427638_at	235320	Zbtb16	zinc finger and BTB domain containing 16	0.109781	0.069754	-0.124326	0.164353	4.4	2.4	0.9	0.8	0.0001	0.0225	0.3525	0.4051	7	0.0006
1427590_at	22698	Zfp39	zinc finger protein 39	0.651664	-0.0462873	-0.00148791	0.69944	3.7	-0.7	1.1	2.9	0.0007	0.5016	0.2573	0.0056	7.4	0.0005
1443105_at	272347	Zfp398	zinc finger protein 398	-0.185713	0.13259	-0.279132	-0.0391713	-3.2	1.4	-2.6	-1.8	0.0026	0.1578	0.0147	0.0791	7.7	0.0004
1456639_at	272347	Zfp398	zinc finger protein 398	0.286151	-0.466884	0.257918	0.495117	4.5	0.4	2.9	0.8	0.0001	0.7123	0.0054	0.4354	9.6	0.0001
1458003_at	272347	Zfp398	zinc finger protein 398	0.445962	-0.739146	0.473057	0.712051	3.7	-0.2	3.5	0.1	0.0006	0.8278	0.0011	0.9566	8.7	0.0001
