# Supplementary material for: Central nervous system gene expression changes in a transgenic mouse model for bovine spongiform encephalopathy
Source: Vet Res. 2011 Oct 28;42(1):109. doi: 10.1186/1297-9716-42-109 (PMC3225326; doi:10.1186/1297-9716-42-109)
Supplement: Additional file 2 — Selected genes. List of differentially expressed genes between the BSE inoculated mice group and control mice group for each timepoint (1, 60, 120 and 270 dpi) and their associated p-values adjusted by the Benjamini and Hochberg method. [file 1297-9716-42-109-S2.XLSX]

## Sheet: Selected genes
probeID	LLID	gene symbol	gene description	fold 1dpi	fold 60dpi	fold 120dpi	fold 270dpi	F.p.value
1442862_at	68339	0610010D24Rik	RIKEN cDNA 0610010D24 gene	1.30213	1.16928	0.876109	0.723841	0.0001
1441811_x_at	66058	0610011I04Rik	RIKEN cDNA 0610011I04 gene	0.999236	1.02404	0.960296	1.60844	0.0009
1459068_at	68539	1110006I15Rik	RIKEN cDNA 1110006I15 gene	0.802015	1.29334	1.4011	0.55936	0.0005
1445710_x_at	278672	1110051B16Rik	RIKEN cDNA 1110051B16 gene	1.05578	1.218	0.76274	0.845234	0.001
1460466_at	73385	1700047I17Rik	RIKEN cDNA 1700047I17 gene	1.76553	0.5156	1.81133	2.5748	0.0001
1457421_at	78500	1700063D05Rik	RIKEN cDNA 1700063D05 gene	1.01354	0.902131	0.952826	0.599881	<1,00E-04
1418004_a_at	65963	1810009M01Rik	RIKEN cDNA 1810009M01 gene	0.991682	0.99007	0.862175	1.42917	<1,00E-04
1428083_at	66961	2310043N10Rik	RIKEN cDNA 2310043N10 gene	0.897784	1.64343	0.709523	0.375353	<1,00E-04
1437291_at	108899	2700081O15Rik	RIKEN cDNA 2700081O15 gene	0.982398	1.13161	0.983495	0.587595	<1,00E-04
1445334_at	59032	4930511A21Rik	RIKEN cDNA 4930511A21 gene	1.35802	0.641452	1.3284	1.83479	0.0007
1453145_at	236604	4933439C20Rik	RIKEN cDNA 4933439C20 gene	0.786941	2.67437	0.99048	0.138416	0.0005
1452754_at	76737	5730592L21Rik	RIKEN cDNA 5730592L21 gene	0.851143	1.06068	1.33201	1.31874	0.0001
1443858_at	319236	9230105E10Rik	RIKEN cDNA 9230105E10 gene	0.94085	0.811874	0.937055	1.21001	0.0008
1447971_at	320855	A230061C15Rik	RIKEN cDNA A230061C15 gene	1.43327	0.895535	0.930929	0.790289	0.0007
1434719_at	232345	A2m	alpha-2-macroglobulin	0.879707	0.912088	1.01811	1.75799	0.0001
1438531_at	320862	A730054J21Rik	RIKEN cDNA A730054J21 gene	0.777281	0.97802	1.24753	1.15769	0.0003
1444890_at	26936	AA536749	expressed sequence AA536749	0.850091	1.45387	1.025	0.530882	0.0003
1443870_at	239273	Abcc4	ATP-binding cassette, sub-family C (CFTR/MRP), member 4	0.806945	1.09967	1.16414	1.40116	0.0004
1455965_at	240913	Adamts4	a disintegrin-like and metallopeptidase (reprolysin type) with thrombospondin type 1 motif, 4	0.547329	1.25436	0.811211	0.603058	0.0004
1442026_at	102538	AI467657	expressed sequence AI467657	0.75895	1.53479	2.09416	1.61107	<1,00E-04
1418687_at	11838	Arc	activity regulated cytoskeletal-associated protein	2.20488	0.663786	0.961334	0.446618	<1,00E-04
1447851_x_at	11982	Atp10a	ATPase, class V, type 10A	0.842418	1.07686	1.21916	1.41067	0.0011
1423256_a_at	66290	Atp6v1g1	ATPase, H+ transporting, V1 subunit G isoform 1	0.99849	0.773429	1.10816	1.1958	0.0002
1442951_at	72174	Atxn7l4	ataxin 7-like 4	0.553509	1.23629	0.86929	0.742115	0.0008
1433935_at	101757	AU020206	expressed sequence AU020206	1.0095	0.939213	0.987914	1.82677	0.0003
1456356_at	320879	B230217O12Rik	RIKEN cDNA B230217O12 gene	1.42404	0.947467	0.756219	0.967048	0.0008
1451539_at	66898	Baiap2l1	BAI1-associated protein 2-like 1	0.828604	1.4612	0.95479	0.62073	<1,00E-04
1419004_s_at	12044	Bcl2a1a	B-cell leukemia/lymphoma 2 related protein A1a	1.01301	0.973951	1.01478	1.70098	0.0006
1448272_at	12227	Btg2	B-cell translocation gene 2, anti-proliferative	1.20126	0.831019	0.861547	0.582694	0.0002
1417381_at	12259	C1qa	complement component 1, q subcomponent, alpha polypeptide	1.04222	1.01107	0.979785	2.14335	<1,00E-04
1437726_x_at	12260	C1qb	complement component 1, q subcomponent, beta polypeptide	1.01753	0.905732	0.936076	2.19741	<1,00E-04
1449401_at	12262	C1qg	complement component 1, q subcomponent, gamma polypeptide	1.06772	0.881264	0.876511	2.13609	<1,00E-04
1423954_at	12266	C3	complement component 3	0.898419	1.11861	0.929131	2.34562	0.0002
1442082_at	12267	C3ar1	complement component 3a receptor 1	0.722909	1.01626	0.987282	2.03436	<1,00E-04
1418021_at	12268	C4	complement component 4 (within H-2S)	0.949369	1.17497	0.876663	2.76598	<1,00E-04
1449491_at	105844	Card10	caspase recruitment domain family, member 10	0.990406	1.20209	0.883487	0.627509	<1,00E-04
1420039_s_at	52609	Cbx7	chromobox homolog 7	0.933271	0.872348	1.19116	1.95704	0.0004
1417268_at	12475	Cd14	CD14 antigen	0.878838	0.96079	0.952445	1.92731	<1,00E-04
1452483_a_at	12505	Cd44	CD44 antigen	0.869695	0.921094	0.817884	2.13006	0.0001
1427301_at	12506	Cd48	CD48 antigen	0.817002	0.886446	0.88461	1.8092	<1,00E-04
1460218_at	23833	Cd52	CD52 antigen	1.15517	0.906772	0.877988	2.53555	<1,00E-04
1448617_at	12508	Cd53	CD53 antigen	0.944192	0.832104	0.864731	1.59401	0.0001
1449164_at	12514	Cd68	CD68 antigen	0.796155	0.985242	0.823242	2.03603	<1,00E-04
1416066_at	12527	Cd9	CD9 antigen	1.02977	0.921973	0.779957	1.65081	<1,00E-04
1430811_a_at	66977	Cdca1	cell division cycle associated 1	0.594271	1.25478	0.889986	0.606886	<1,00E-04
1420699_at	56644	Clec7a	C-type lectin domain family 7, member a	1.00016	1.01713	0.899417	3.55993	<1,00E-04
1455570_x_at	71994	Cnn3	calponin 3, acidic	0.928943	0.890141	0.970201	1.28277	0.001
1421000_at	53621	Cnot4	CCR4-NOT transcription complex, subunit 4	0.706248	1.39141	0.657616	0.459055	0.0004
1421694_a_at	13003	Cspg2	chondroitin sulfate proteoglycan 2	0.948382	0.852172	1.0292	1.6474	0.0004
1419202_at	13011	Cst7	cystatin F (leukocystatin)	0.986348	1.07763	0.965072	3.2448	<1,00E-04
1416382_at	13032	Ctsc	cathepsin C	0.95545	0.806516	1.04999	1.81477	<1,00E-04
1443814_x_at	13036	Ctsh	cathepsin H	1.0152	0.915891	0.982861	1.4269	0.001
1448591_at	13040	Ctss	cathepsin S	1.01039	0.950335	1.04019	1.62727	0.0002
1417870_x_at	64138	Ctsz	cathepsin Z	0.917504	0.868044	1.00685	1.39281	0.0001
1418930_at	15945	Cxcl10	chemokine (C-X-C motif) ligand 10	0.647289	0.998141	0.950327	1.50365	0.0009
1448859_at	55985	Cxcl13	chemokine (C-X-C motif) ligand 13	1.59191	0.905654	0.901038	30.4798	<1,00E-04
1449195_s_at	66102	Cxcl16	chemokine (C-X-C motif) ligand 16	1.06365	0.921279	0.854264	1.44872	0.0002
1454268_a_at	13057	Cyba	cytochrome b-245, alpha polypeptide	0.91161	0.913132	0.945759	1.49341	0.0004
1436778_at	13058	Cybb	cytochrome b-245, beta polypeptide	1.1358	1.32789	0.839128	2.87436	<1,00E-04
1449372_at	19107	Dnajc3	DnaJ (Hsp40) homolog, subfamily C, member 3	0.851497	0.938223	1.23805	1.22853	0.0008
1448830_at	19252	Dusp1	dual specificity phosphatase 1	1.38411	0.65451	0.729924	0.503792	0.0001
1437667_a_at	319905	E030004N02Rik	RIKEN cDNA E030004N02 gene	0.799891	1.04935	1.3379	1.1377	0.0007
1424065_at	192193	Edem1	ER degradation enhancer, mannosidase alpha-like 1	0.9432	0.822399	1.05215	1.46239	0.0012
1438658_a_at	13610	Edg3	endothelial differentiation, sphingolipid G-protein-coupled receptor, 3	0.964711	0.919168	0.928336	1.57228	0.0003
1427683_at	13654	Egr2	early growth response 2	1.57529	0.485317	0.555749	0.360539	0.0001
1416012_at	13660	Ehd1	EH-domain containing 1	0.971817	1.1932	0.991937	0.621873	0.0001
1440444_at	76267	Fads1	fatty acid desaturase 1	0.91213	1.0708	0.962407	0.622731	0.0001
1416164_at	23876	Fbln5	fibulin 5	0.908305	1.12389	1.12467	1.51281	0.0001
1443698_at	327959	Fbxo39	F-box protein 39	1.00741	0.909788	1.02413	1.55919	0.0002
1418340_at	14127	Fcer1g	Fc receptor, IgE, high affinity I, gamma polypeptide	0.920424	0.961533	0.995219	1.50263	0.0003
1435477_s_at	14130	Fcgr2b	Fc receptor, IgG, low affinity IIb	0.853845	0.948941	0.798023	1.51699	0.0004
1448620_at	14131	Fcgr3	Fc receptor, IgG, low affinity III	0.939941	0.94749	0.972621	1.55988	0.0003
1416125_at	14229	Fkbp5	FK506 binding protein 5	0.830752	1.32883	1.67009	1.65837	0.0003
1423100_at	14281	Fos	FBJ osteosarcoma oncogene	1.47059	0.572616	0.542306	0.393016	0.0001
1429236_at	78754	Galntl2	UDP-N-acetyl-alpha-D-galactosamine:polypeptide N-acetylgalactosaminyltransferase-like 2	0.83766	0.928241	1.08725	1.68478	0.0008
1440142_s_at	14580	Gfap	glial fibrillary acidic protein	0.894877	1.05652	0.993815	3.3736	<1,00E-04
1441228_at	381823	Gm1075	gene model 1075, (NCBI)	1.30696	0.743943	0.560311	0.558137	<1,00E-04
1419309_at	14726	Gp38	glycoprotein 38	0.848589	1.0659	0.996683	1.31515	0.0007
1448303_at	93695	Gpnmb	glycoprotein (transmembrane) nmb	0.70862	1.07503	1.0147	1.74211	0.0009
1422542_at	23890	Gpr34	G protein-coupled receptor 34	1.03076	0.716524	0.784829	1.40386	0.0009
1456567_x_at	14824	Grn	granulin	0.932387	1.00817	0.967095	1.39969	0.0007
1448124_at	110006	Gusb	glucuronidase, beta	0.942198	0.962956	1.00209	1.48921	0.0005
1460180_at	15212	Hexb	hexosaminidase B	1.04523	0.927682	0.945695	1.46309	0.0001
1419905_s_at	15446	Hpgd	hydroxyprostaglandin dehydrogenase 15 (NAD)	0.857819	0.979294	0.947144	1.93008	<1,00E-04
1436332_at	243912	Hspb6	heat shock protein, alpha-crystallin-related, B6	0.980101	1.02916	1.09983	1.82029	<1,00E-04
1448452_at	15900	Icsbp1	interferon consensus sequence binding protein 1	0.914587	1.01908	0.954027	1.75594	<1,00E-04
1426278_at	76933	Ifi27	interferon, alpha-inducible protein 27	0.965975	0.963828	0.894083	1.75038	0.0006
1423555_a_at	99899	Ifi44	interferon-induced protein 44	0.820637	0.967514	0.866355	1.7399	0.0011
1449025_at	15959	Ifit3	interferon-induced protein with tetratricopeptide repeats 3	0.873018	0.950409	0.942535	1.64424	0.0004
1419128_at	16411	Itgax	integrin alpha X	0.948736	1.06273	0.892382	1.79393	<1,00E-04
1450678_at	16414	Itgb2	integrin beta 2	0.980018	0.992193	0.89375	1.68654	0.0002
1456195_x_at	16419	Itgb5	integrin beta 5	0.928418	0.98423	1.12867	1.36258	0.0002
1415899_at	16477	Junb	Jun-B oncogene	1.41054	0.511113	0.654294	0.531571	<1,00E-04
1448890_at	16598	Klf2	Kruppel-like factor 2 (lung)	1.27732	0.819403	0.779522	0.570052	0.0001
1417394_at	16600	Klf4	Kruppel-like factor 4 (gut)	1.13021	0.807809	0.788216	0.602203	<1,00E-04
1439479_at	226413	Lct	lactase	0.965535	0.925006	1.16839	1.52763	0.0002
1455439_a_at	16852	Lgals1	lectin, galactose binding, soluble 1	0.803397	0.935403	0.957489	1.35894	0.0001
1426808_at	16854	Lgals3	lectin, galactose binding, soluble 3	0.568355	1.0991	0.784471	2.65023	<1,00E-04
1448380_at	19039	Lgals3bp	lectin, galactoside-binding, soluble, 3 binding protein	0.952941	1.03761	0.901334	1.57545	<1,00E-04
1420394_s_at	14728	Lilrb4	leukocyte immunoglobulin-like receptor, subfamily B, member 4	0.667117	0.919039	1.10246	1.89548	0.0005
1436200_at	74365	Lonrf3	LON peptidase N-terminal domain and ring finger 3	0.865687	1.19106	1.27989	1.26076	0.0001
1416121_at	16948	Lox	lysyl oxidase	0.949207	1.0366	0.866792	1.54686	0.0001
1441502_at	238205	Lrfn5	leucine rich repeat and fibronectin type III domain containing 5	0.543545	1.67464	0.810789	0.574483	0.0005
1422903_at	17084	Ly86	lymphocyte antigen 86	1.1091	0.935777	0.882433	1.88438	<1,00E-04
1458147_at	320772	Mamdc1	MAM domain containing 1	0.444592	2.21253	0.404669	0.246273	0.001
1434833_at	26412	Map4k2	mitogen activated protein kinase kinase kinase kinase 2	0.97855	1.25347	0.90311	0.442235	0.0001
1435367_at	225724	Mapk4	mitogen-activated protein kinase 4	0.866459	0.934187	1.81114	1.32378	<1,00E-04
1418595_at	57435	MGI:1929709	plasma membrane associated protein, S3-12	0.86588	1.54074	1.97857	2.73359	<1,00E-04
1427076_at	17476	Mpeg1	macrophage expressed gene 1	0.870724	1.08704	0.943824	1.89879	0.0001
1422557_s_at	17748	Mt1	metallothionein 1	0.994043	1.08205	1.24182	1.65113	<1,00E-04
1428942_at	17750	Mt2	metallothionein 2	0.837343	1.1404	1.43471	1.86291	<1,00E-04
1429525_s_at	17916	Myo1f	myosin IF	1.00755	1.00975	0.933255	1.42966	0.0009
1460159_at	320713	Mysm1	myb-like, SWIRM and MPN domains 1	1.47516	2.41802	0.842087	0.328076	<1,00E-04
1424893_at	83431	Ndel1	nuclear distribution gene E-like homolog 1 (A. nidulans)	1.06474	0.564333	0.95917	2.11118	0.0001
1430442_at	70729	Nos1ap	nitric oxide synthase 1 (neuronal) adaptor protein	0.728435	1.22372	1.01984	0.744305	0.0006
1450287_at	27386	Npas3	neuronal PAS domain protein 3	1.79923	0.569956	1.63913	2.41742	0.0004
1416505_at	15370	Nr4a1	nuclear receptor subfamily 4, group A, member 1	1.53128	0.649534	0.675549	0.489839	<1,00E-04
1450750_a_at	18227	Nr4a2	nuclear receptor subfamily 4, group A, member 2	1.12944	0.919935	0.970928	0.691398	0.0011
1445847_at	18212	Ntrk2	neurotrophic tyrosine kinase, receptor, type 2	1.14701	1.03315	0.697131	0.671291	0.0012
1418674_at	18414	Osmr	oncostatin M receptor	0.815171	1.08094	0.97267	2.12507	<1,00E-04
1447096_at	18514	Pbx1	pre B-cell leukemia transcription factor 1	0.457963	1.51145	0.793188	0.543838	<1,00E-04
1417928_at	30794	Pdlim4	PDZ and LIM domain 4	0.877226	1.0648	0.913712	1.36199	0.0004
1452398_at	74055	Plce1	phospholipase C, epsilon 1	0.794233	1.01188	1.05445	1.43386	<1,00E-04
1448961_at	18828	Plscr2	phospholipid scramblase 2	0.801418	0.928254	0.985212	1.54324	<1,00E-04
1429361_at	110312	Pmch	pro-melanin-concentrating hormone	0.978114	1.27446	0.826452	0.444888	<1,00E-04
1449635_at	28000	Prp19	PRP19/PSO4 homolog (S. cerevisiae)	0.950931	1.42295	1.25236	0.478894	<1,00E-04
1442148_at	101739	Psip1	PC4 and SFRS1 interacting protein 1	1.19078	0.632429	1.20147	1.51514	0.0003
1443173_at	19242	Ptn	pleiotrophin	1.04797	1.03039	0.961683	1.66232	0.0001
1444492_at	19266	Ptprd	protein tyrosine phosphatase, receptor type, D	0.928146	2.66782	0.751806	0.385759	0.0001
1441055_at	97198	R75368	expressed sequence R75368	1.05593	2.49254	0.620253	0.470264	0.0005
1456816_at	328365	Rai17	retinoic acid induced 17	0.639275	1.38199	1.21103	0.818686	0.0011
1418535_at	19731	Rgl1	ral guanine nucleotide dissociation stimulator,-like 1	0.98236	1.52766	1.42938	0.971155	<1,00E-04
1420941_at	19737	Rgs5	regulator of G-protein signaling 5	1.17813	0.715379	1.10845	1.48712	<1,00E-04
1418892_at	80837	Rhoj	ras homolog gene family, member J	0.826577	1.11894	1.18092	1.48882	0.0004
1454703_x_at	83673	Rnu22	RNA, U22 small nucleolar	0.871036	1.12638	1.05578	0.652593	0.0005
1453752_at	319195	Rpl17	ribosomal protein L17	1.32111	1.37743	0.339369	0.655063	0.0004
1437222_x_at	382985	Rrm2b	ribonucleotide reductase M2 B (TP53 inducible)	0.965438	0.516616	1.33798	2.36507	0.0004
1442365_at	20168	Rtn3	reticulon 3	0.852474	1.65618	0.963506	0.342555	<1,00E-04
1424542_at	20198	S100a4	S100 calcium binding protein A4	0.89552	0.863563	0.818311	1.5701	<1,00E-04
1421375_a_at	20200	S100a6	S100 calcium binding protein A6 (calcyclin)	0.923306	0.927227	0.891194	1.93406	<1,00E-04
1444845_at	76983	Scfd1	sec1 family domain containing 1	0.62329	1.51394	0.666209	0.524458	0.0004
1430648_at	72821	Scn2b	sodium channel, voltage-gated, type II, beta	0.955355	1.56788	0.970939	0.094123	<1,00E-04
1418206_at	64136	Sdf2l1	stromal cell-derived factor 2-like 1	0.798534	0.98047	1.42099	1.40594	0.0002
1457199_at	66052	Sdhc	succinate dehydrogenase complex, subunit C, integral membrane protein	0.661889	1.401	1.027	0.720376	0.0001
1419100_at	20716	Serpina3n	serine (or cysteine) peptidase inhibitor, clade A, member 3N	0.816494	0.847014	0.559493	2.5042	<1,00E-04
1428114_at	108052	Slc14a1	solute carrier family 14 (urea transporter), member 1	0.965373	0.959496	1.02612	1.50056	0.0009
1453885_at	76376	Slc24a2	solute carrier family 24 (sodium/potassium/calcium exchanger), member 2	1.15843	1.23498	1.0458	0.756697	0.0007
1417150_at	15567	Slc6a4	solute carrier family 6 (neurotransmitter transporter, serotonin), member 4	1.12088	1.61661	0.987216	0.598175	0.0012
1422485_at	17128	Smad4	MAD homolog 4 (Drosophila)	0.668797	0.734103	2.02083	1.332	0.0002
1453077_a_at	77634	Snapc3	small nuclear RNA activating complex, polypeptide 3	1.13339	0.70018	1.19682	1.33597	0.0004
1423070_at	244962	Snx14	sorting nexin 14	0.827868	0.780131	1.157	1.83554	<1,00E-04
1451602_at	72183	Snx6	sorting nexin 6	1.61441	0.685022	1.32412	2.24256	0.0004
1455899_x_at	12702	Socs3	suppressor of cytokine signaling 3	0.778003	0.857292	0.901998	1.71608	0.0007
1425665_a_at	24067	Srp54	signal recognition particle 54	1.33656	0.684781	1.40189	1.68031	0.0002
1422571_at	21826	Thbs2	thrombospondin 2	0.94999	0.925558	0.806496	1.39803	0.0002
1460227_at	21857	Timp1	tissue inhibitor of metalloproteinase 1	1.19923	1.01206	0.925267	1.68122	0.0008
1426721_s_at	99929	Tiparp	TCDD-inducible poly(ADP-ribose) polymerase	1.37108	0.854718	0.814759	0.707684	0.0001
1422751_at	21885	Tle1	transducin-like enhancer of split 1, homolog of Drosophila E(spl)	0.868384	1.88107	0.768254	0.562485	0.0012
1430384_at	21888	Tle4	transducin-like enhancer of split 4, homolog of Drosophila E(spl)	0.970868	0.912589	0.787959	1.98878	<1,00E-04
1419132_at	24088	Tlr2	toll-like receptor 2	0.967344	1.12498	0.934344	1.84354	<1,00E-04
1435854_at	226115	Tmem10	transmembrane protein 10	1.1242	0.8721	0.645617	0.693105	0.0001
1438855_x_at	21928	Tnfaip2	tumor necrosis factor, alpha-induced protein 2	0.662182	0.941849	0.939781	1.1505	0.0008
1456014_s_at	107328	Tpt1h	tRNA splicing 2' phosphotransferase 1 homolog (S. cerevisiae)	1.1072	0.760925	0.905106	1.68661	0.0002
1421792_s_at	83433	Trem2	triggering receptor expressed on myeloid cells 2	1.03286	1.01283	0.775613	1.58327	<1,00E-04
1427476_a_at	69807	Trim32	tripartite motif protein 32	1.0891	1.33044	1.57244	0.987572	0.0003
1453386_at	69136	Tusc1	tumor suppressor candidate 1	0.866278	0.759656	0.964382	1.45846	0.0003
1450792_at	22177	Tyrobp	TYRO protein tyrosine kinase binding protein	1.01907	1.03604	0.842611	1.99203	<1,00E-04
1418191_at	24110	Usp18	ubiquitin specific peptidase 18	0.868958	1.03747	0.798522	1.72305	0.0003
1438212_at	22349	Vil1	villin 1	0.915094	0.820801	1.28685	1.06282	0.0009
1456292_a_at	22352	Vim	vimentin	0.892155	1.03358	0.98685	1.68982	<1,00E-04
1437615_s_at	107305	Vps37c	vacuolar protein sorting 37C (yeast)	0.819702	1.03499	1.21298	0.554548	<1,00E-04
1451006_at	22436	Xdh	xanthine dehydrogenase	0.987273	1.03652	1.27241	1.53487	<1,00E-04
1427638_at	235320	Zbtb16	zinc finger and BTB domain containing 16	0.807451	1.18676	1.3936	1.59973	0.0006
1427590_at	22698	Zfp39	zinc finger protein 39	1.02984	0.936028	1.10997	1.68424	0.0005
1458003_at	272347	Zfp398	zinc finger protein 398	0.8285	0.911246	1.49387	1.53751	0.0004
